# Supplementary material for: Human iPSC–Derived Endothelial Cells Exhibit Reduced Immunogenicity in Comparison With Human Primary Endothelial Cells
Source: Stem Cells Int. 2024 Dec 9;2024:6153235. doi: 10.1155/sci/6153235 (PMC11649354; doi:10.1155/sci/6153235)
Supplement: Supporting Information 1 — Figure S1: Validation of human primary fibroblasts prior to use of co-culture model of angiogenesis. Videos S1–S2: LDL uptake by HUVECs and iPSC-ECs over the 7-h time course. Videos S3–S6: Scratch wound cell migration of untreated and VEGF-treated HUVECs, and untreated and VEGF-treated iPSC-ECs over the 23-h time course. [file 6153235.f1.zip]

Archive with 6 entries (6 files):
- Video 1 HUVEC.mp4
- Video 2 iPSC-EC.mp4
- Video 3 Untreated HUVEC.mp4
- Video 4 VEGF-treated HUVEC.mp4
- Video 5 Untreated iPSC-EC.mp4
- Video 6 VEGF-treated iPSC-EC.mp4
