# Supplementary material for: Human iPSC–Derived Endothelial Cells Exhibit Reduced Immunogenicity in Comparison With Human Primary Endothelial Cells
Source: Stem Cells Int. 2024 Dec 9;2024:6153235. doi: 10.1155/sci/6153235 (PMC11649354; doi:10.1155/sci/6153235)
Supplement: Supporting Information 2 — Videos S7–S10: Proliferation of PBMCs (donor 1) in co-culture with HUVECs or N8-ECs in the absence or presence of IFN-over a period of 5 days. [file 6153235.f2.zip]

Archive with 4 entries (4 files):
- Video 10 PBMC on N8EC IFN.mp4
- Video 7 PBMC on HUVEC.mp4
- Video 8 PBMC on HUVEC IFN.mp4
- Video 9 PBMC on N8EC.mp4
